# Supplementary material for: Animal Welfare Assessment and Meat Quality through Assessment of Stress Biomarkers in Fattening Pigs with and without Visible Damage during Slaughter
Source: Animals (Basel). 2024 Feb 23;14(5):700. doi: 10.3390/ani14050700 (PMC10931360; doi:10.3390/ani14050700)
Supplement: Supplementary file 1 [file animals-14-00700-s001.zip]

Archive with 1 entries (1 files):
- animals-2850270-supplementary.pdf
